# Supplementary material for: Stochastic step-wise feature selection for Exponential Random Graph Models (ERGMs)
Source: PLoS One. 2024 Dec 17;19(12):e0314557. doi: 10.1371/journal.pone.0314557 (PMC11651600; doi:10.1371/journal.pone.0314557)
Supplement: S1 Data — Contains the R code for the three algorithms and their results in a .RData file. (ZIP) [file pone.0314557.s001.zip]

Archive with 12 entries (11 files):
- Network Data/
- Network Data/ecoli2_edge_vertex_attributes.xlsx
- Network Data/faux_mesa_high_edge_vertex_attributes.xlsx
- Network Data/flobusiness_edge_vertex_attributes.xlsx
- Network Data/flomarriage_edge_vertex_attributes.xlsx
- Network Data/kapferer2_edge_vertex_attributes.xlsx
- Network Data/kapferer_edge_vertex_attributes.xlsx
- Network Data/lazega_edge_vertex_attributes.xlsx
- Network Data/molecule_edge_vertex_attributes.xlsx
- Network Data/readme.txt
- Network Data/Stochastic_stepwise_selection_ergm.R
- Network Data/zach_edge_vertex_attributes.xlsx
