# Supplementary material for: Stochastic step-wise feature selection for Exponential Random Graph Models (ERGMs)
Source: PLoS One. 2024 Dec 17;19(12):e0314557. doi: 10.1371/journal.pone.0314557 (PMC11651600; doi:10.1371/journal.pone.0314557)
Supplement: S1 Data — Contains the R code for the three algorithms and their results in a .RData file. (ZIP) [file pone.0314557.s001.zip › Network Data/ecoli2_edge_vertex_attributes.xlsx]

## Sheet: Edge_List
from	to
1	373
2	3
2	4
4	405
5	374
6	375
7	14
7	163
8	9
8	68
9	10
9	11
9	12
9	68
10	68
11	68
12	68
13	144
13	163
13	193
13	388
14	163
14	405
15	44
15	163
16	163
16	167
17	163
17	167
18	68
18	163
18	409
18	417
19	163
19	387
20	68
20	163
20	167
20	193
20	403
21	163
22	163
22	234
22	331
22	408
23	163
23	193
23	392
24	68
24	163
24	167
24	393
25	68
25	163
26	163
26	167
26	388
27	163
28	163
29	163
29	167
29	193
29	403
30	68
30	163
30	167
30	370
31	80
31	163
31	193
31	234
31	331
31	408
32	37
33	37
34	37
35	37
36	37
37	38
38	193
39	376
40	41
42	324
43	324
45	377
46	377
47	378
48	65
48	68
48	193
49	65
49	68
50	379
51	129
51	379
52	53
52	54
52	55
52	56
52	57
52	58
52	59
52	60
52	61
52	405
55	312
56	312
57	154
59	312
60	154
61	312
62	68
62	144
62	167
62	405
63	68
63	370
63	405
64	68
64	167
65	68
65	126
65	167
65	403
66	68
66	80
67	68
68	69
68	70
68	71
68	72
68	73
68	74
68	75
68	76
68	77
68	78
68	79
68	80
68	81
68	82
68	83
68	84
68	85
68	86
68	87
68	88
68	89
68	90
68	91
68	92
68	93
68	94
68	95
68	96
68	97
68	98
68	99
68	100
68	101
68	102
68	103
68	104
68	105
68	106
68	107
68	108
68	109
68	110
68	111
68	112
68	113
68	114
68	115
68	116
68	117
68	118
68	119
68	120
68	121
68	122
71	167
71	403
71	417
72	381
72	382
73	136
74	384
76	195
76	387
77	126
77	151
77	152
77	153
77	154
77	155
77	156
77	157
77	195
78	79
80	147
80	177
80	178
80	179
80	180
80	181
80	182
81	389
81	408
82	102
82	389
85	186
85	187
85	409
86	393
87	393
88	393
89	394
90	394
92	397
93	97
94	98
95	97
96	97
97	231
97	232
97	400
99	103
99	400
100	101
103	104
103	251
105	381
105	382
107	381
108	370
108	405
109	388
109	400
110	285
111	285
112	312
112	314
112	315
112	316
112	317
112	318
112	319
112	320
112	321
112	322
112	323
112	381
112	383
115	167
115	193
115	230
115	410
117	381
117	382
119	381
120	412
122	415
123	124
123	195
124	195
125	380
126	154
126	198
126	199
126	200
126	201
126	380
127	128
129	130
129	131
129	132
129	133
134	381
135	370
135	383
137	193
137	195
137	224
137	385
137	386
138	193
138	195
138	224
138	385
139	140
139	141
139	142
142	346
143	387
144	387
145	387
146	147
148	325
148	409
149	193
149	325
149	409
150	167
150	193
150	325
152	154
153	154
154	155
154	156
154	157
154	158
154	159
154	160
154	161
154	162
163	167
164	167
165	167
165	403
166	167
166	403
167	168
167	169
167	170
167	171
167	172
168	403
168	417
169	193
169	403
170	193
170	403
172	403
173	370
173	388
173	403
173	405
174	388
175	388
176	388
183	390
184	185
185	224
185	277
185	391
186	193
186	409
187	247
187	248
187	409
188	394
189	190
191	193
191	260
191	405
192	193
193	194
193	195
193	196
193	197
197	406
197	409
198	404
198	405
199	224
199	405
201	224
202	395
202	409
203	204
205	396
206	398
207	208
207	209
207	210
207	211
207	212
207	213
207	214
207	215
207	216
207	217
207	218
219	224
220	224
221	224
222	224
223	224
224	225
224	226
224	227
224	228
229	230
233	234
233	331
234	235
234	236
234	408
235	331
235	408
236	331
236	408
237	240
237	241
238	240
239	240
240	241
241	242
241	243
242	277
244	399
245	400
246	401
249	402
250	402
252	403
253	333
253	403
254	283
254	405
255	260
255	405
256	405
257	405
258	260
259	260
261	370
262	264
263	264
264	265
264	266
267	277
268	277
269	277
270	277
271	277
272	277
273	277
274	277
275	277
276	277
277	278
277	279
277	280
277	281
282	407
283	284
286	408
287	408
288	408
289	408
290	408
291	408
292	293
294	312
295	312
296	312
297	312
298	312
299	312
300	312
301	312
302	312
303	312
304	312
305	312
306	312
307	312
308	312
309	312
310	312
311	312
312	313
324	409
325	409
326	409
327	409
328	329
328	409
330	331
331	332
334	411
335	339
336	339
336	345
337	339
337	345
338	339
340	345
341	345
342	345
343	345
344	345
346	413
347	414
348	349
350	370
351	370
352	370
353	370
354	370
355	370
356	370
357	370
358	370
359	370
360	370
361	370
362	370
363	370
364	370
365	370
366	370
367	370
368	370
369	370
371	416
372	418

## Sheet: Vertex_Attributes
self	vertex.names
FALSE	1
TRUE	2
FALSE	3
FALSE	4
FALSE	5
FALSE	6
FALSE	7
FALSE	8
TRUE	9
FALSE	10
FALSE	11
FALSE	12
FALSE	13
FALSE	14
TRUE	15
FALSE	16
FALSE	17
FALSE	18
FALSE	19
FALSE	20
FALSE	21
FALSE	22
FALSE	23
FALSE	24
FALSE	25
FALSE	26
FALSE	27
FALSE	28
FALSE	29
FALSE	30
FALSE	31
FALSE	32
FALSE	33
FALSE	34
FALSE	35
FALSE	36
TRUE	37
FALSE	38
FALSE	39
FALSE	40
TRUE	41
FALSE	42
FALSE	43
FALSE	44
FALSE	45
FALSE	46
FALSE	47
FALSE	48
FALSE	49
FALSE	50
FALSE	51
TRUE	52
FALSE	53
FALSE	54
FALSE	55
FALSE	56
FALSE	57
FALSE	58
FALSE	59
FALSE	60
FALSE	61
FALSE	62
FALSE	63
FALSE	64
FALSE	65
FALSE	66
FALSE	67
TRUE	68
FALSE	69
FALSE	70
FALSE	71
FALSE	72
FALSE	73
FALSE	74
FALSE	75
FALSE	76
FALSE	77
FALSE	78
TRUE	79
TRUE	80
FALSE	81
TRUE	82
FALSE	83
FALSE	84
TRUE	85
FALSE	86
FALSE	87
FALSE	88
FALSE	89
FALSE	90
FALSE	91
FALSE	92
FALSE	93
TRUE	94
FALSE	95
FALSE	96
FALSE	97
FALSE	98
FALSE	99
FALSE	100
TRUE	101
FALSE	102
TRUE	103
FALSE	104
FALSE	105
FALSE	106
FALSE	107
FALSE	108
FALSE	109
FALSE	110
FALSE	111
FALSE	112
FALSE	113
TRUE	114
TRUE	115
FALSE	116
FALSE	117
FALSE	118
FALSE	119
FALSE	120
FALSE	121
FALSE	122
FALSE	123
TRUE	124
FALSE	125
TRUE	126
TRUE	127
FALSE	128
TRUE	129
FALSE	130
FALSE	131
FALSE	132
FALSE	133
FALSE	134
FALSE	135
TRUE	136
FALSE	138
FALSE	139
TRUE	140
FALSE	141
FALSE	142
TRUE	143
FALSE	144
FALSE	145
FALSE	146
FALSE	147
TRUE	148
FALSE	149
TRUE	150
FALSE	151
FALSE	152
FALSE	153
FALSE	154
TRUE	155
FALSE	156
FALSE	157
FALSE	158
FALSE	159
FALSE	160
FALSE	161
FALSE	162
FALSE	163
FALSE	164
FALSE	165
FALSE	166
FALSE	167
TRUE	168
FALSE	169
FALSE	170
FALSE	171
FALSE	172
FALSE	173
FALSE	174
FALSE	175
FALSE	176
FALSE	177
FALSE	178
FALSE	179
FALSE	180
FALSE	181
FALSE	182
FALSE	183
FALSE	184
TRUE	185
FALSE	186
FALSE	187
TRUE	188
FALSE	189
FALSE	190
TRUE	191
FALSE	192
FALSE	193
TRUE	194
FALSE	195
FALSE	196
FALSE	197
FALSE	198
FALSE	200
FALSE	201
FALSE	202
FALSE	203
FALSE	204
FALSE	206
TRUE	207
FALSE	208
FALSE	209
TRUE	210
FALSE	211
FALSE	212
FALSE	213
FALSE	214
FALSE	215
FALSE	216
FALSE	217
FALSE	218
FALSE	219
FALSE	220
FALSE	221
FALSE	222
FALSE	223
FALSE	224
FALSE	225
FALSE	226
TRUE	227
FALSE	228
FALSE	229
FALSE	230
FALSE	231
FALSE	232
TRUE	233
FALSE	234
FALSE	235
FALSE	236
TRUE	237
FALSE	238
FALSE	239
FALSE	240
FALSE	241
FALSE	242
TRUE	243
TRUE	244
FALSE	245
FALSE	246
FALSE	247
FALSE	248
FALSE	250
FALSE	252
TRUE	253
FALSE	254
FALSE	255
FALSE	256
FALSE	257
FALSE	258
FALSE	259
FALSE	260
FALSE	261
FALSE	262
FALSE	263
FALSE	264
TRUE	265
TRUE	266
FALSE	267
FALSE	268
TRUE	269
FALSE	270
FALSE	271
FALSE	272
FALSE	273
FALSE	274
FALSE	275
FALSE	276
FALSE	277
FALSE	278
FALSE	279
FALSE	280
FALSE	281
TRUE	282
FALSE	283
FALSE	284
FALSE	285
FALSE	286
FALSE	287
TRUE	288
FALSE	289
TRUE	290
FALSE	291
FALSE	292
FALSE	293
FALSE	294
FALSE	295
FALSE	296
FALSE	297
TRUE	298
FALSE	299
FALSE	300
FALSE	301
FALSE	302
FALSE	303
FALSE	304
FALSE	305
FALSE	306
FALSE	307
FALSE	308
FALSE	309
FALSE	310
FALSE	311
FALSE	312
FALSE	313
FALSE	314
FALSE	315
FALSE	316
TRUE	317
FALSE	318
FALSE	319
FALSE	320
FALSE	321
FALSE	322
FALSE	323
FALSE	324
FALSE	325
FALSE	326
FALSE	327
FALSE	328
FALSE	329
FALSE	330
FALSE	331
FALSE	332
FALSE	333
FALSE	334
TRUE	335
TRUE	336
FALSE	337
TRUE	338
FALSE	339
FALSE	340
FALSE	341
FALSE	342
FALSE	343
TRUE	344
FALSE	345
FALSE	346
FALSE	347
FALSE	348
FALSE	349
TRUE	350
FALSE	351
FALSE	352
FALSE	353
TRUE	354
FALSE	355
FALSE	356
FALSE	357
FALSE	358
FALSE	359
FALSE	360
FALSE	361
FALSE	362
FALSE	363
FALSE	364
FALSE	365
FALSE	366
FALSE	367
FALSE	368
FALSE	369
FALSE	370
FALSE	371
FALSE	372
FALSE	373
FALSE	374
TRUE	375
FALSE	376
FALSE	377
FALSE	378
FALSE	379
FALSE	380
FALSE	381
FALSE	382
FALSE	383
FALSE	384
FALSE	385
FALSE	386
FALSE	387
FALSE	388
FALSE	389
FALSE	390
FALSE	391
FALSE	392
FALSE	393
FALSE	394
FALSE	395
FALSE	396
FALSE	397
FALSE	398
FALSE	399
FALSE	400
FALSE	401
FALSE	402
FALSE	403
FALSE	404
FALSE	405
FALSE	406
FALSE	407
FALSE	408
FALSE	409
FALSE	410
FALSE	411
FALSE	412
FALSE	413
FALSE	414
FALSE	415
FALSE	416
FALSE	417
FALSE	418
FALSE	419
FALSE	420
FALSE	421
FALSE	422
FALSE	423
