# Supplementary material for: Stochastic step-wise feature selection for Exponential Random Graph Models (ERGMs)
Source: PLoS One. 2024 Dec 17;19(12):e0314557. doi: 10.1371/journal.pone.0314557 (PMC11651600; doi:10.1371/journal.pone.0314557)
Supplement: S1 Data — Contains the R code for the three algorithms and their results in a .RData file. (ZIP) [file pone.0314557.s001.zip › Network Data/faux_mesa_high_edge_vertex_attributes.xlsx]

## Sheet: Edge_List
from	to
1	25
1	52
1	58
1	70
1	87
1	92
1	96
1	100
1	110
1	127
1	151
1	161
1	174
2	52
2	100
2	134
2	190
5	204
8	30
8	104
8	160
9	19
9	54
9	115
9	205
11	44
11	74
13	61
13	153
14	182
15	22
15	55
15	76
15	189
16	40
16	140
17	122
18	63
18	129
18	158
18	195
21	59
21	102
21	140
22	55
22	64
22	76
22	123
22	189
23	36
25	43
25	60
25	77
25	87
25	92
25	147
27	68
27	93
29	51
29	55
30	54
30	104
30	160
31	114
31	185
32	178
33	140
34	187
34	200
36	97
36	167
38	155
43	60
43	77
44	74
44	136
47	74
47	79
47	102
47	105
47	139
47	153
47	189
47	191
47	201
51	55
51	61
52	127
52	190
53	83
53	136
54	115
55	61
55	66
55	86
55	123
55	157
56	71
56	129
57	133
58	149
59	65
59	104
63	198
64	66
64	123
64	139
64	157
65	104
66	82
66	157
70	158
70	195
74	136
74	176
75	187
75	204
78	137
79	99
79	108
79	164
79	173
81	131
83	136
87	88
87	92
87	96
87	110
87	127
87	156
87	179
87	183
88	183
89	111
89	131
90	117
91	187
92	110
96	100
96	110
96	137
96	150
96	179
98	192
99	164
99	173
100	137
100	150
101	108
102	189
102	201
103	128
103	141
104	160
105	139
108	173
109	121
109	142
110	134
112	185
114	138
114	185
115	144
123	139
123	157
123	178
123	189
124	142
124	160
124	161
125	204
127	150
127	151
129	158
132	150
132	185
134	196
136	202
137	179
138	180
138	185
139	189
139	193
140	160
140	194
142	160
146	192
148	194
149	165
149	186
153	170
158	195
160	166
160	194
161	190
164	173
165	178
165	187
165	199
179	196
181	182
183	190
189	191

## Sheet: Vertex_Attributes
Grade	Race	Sex
7	Hisp	F
7	Hisp	F
11	NatAm	M
8	Hisp	M
10	White	F
10	Hisp	F
8	NatAm	M
11	NatAm	M
9	White	M
9	NatAm	F
9	Hisp	M
11	Hisp	F
9	Hisp	M
11	Hisp	F
8	NatAm	M
10	Hisp	F
10	NatAm	M
7	Hisp	F
10	White	M
7	Hisp	M
12	Hisp	M
8	NatAm	M
8	Hisp	M
9	NatAm	M
7	White	F
9	Hisp	M
9	Hisp	M
9	NatAm	F
8	NatAm	M
11	NatAm	F
7	Hisp	M
9	Hisp	M
12	Hisp	F
10	White	F
11	Hisp	M
8	Hisp	M
8	Hisp	M
7	Hisp	M
7	NatAm	M
10	White	F
8	Hisp	F
9	Other	M
7	White	M
12	Hisp	M
9	Hisp	F
10	NatAm	M
10	NatAm	M
8	Hisp	F
8	Hisp	M
8	Hisp	F
8	NatAm	M
7	NatAm	F
11	NatAm	M
9	Black	F
8	NatAm	M
7	NatAm	F
7	Hisp	M
12	Hisp	F
11	Hisp	F
7	Hisp	M
11	NatAm	M
10	Hisp	F
7	White	F
8	NatAm	F
11	NatAm	M
8	NatAm	F
9	Hisp	F
10	Hisp	F
10	Hisp	M
7	NatAm	F
7	Hisp	M
7	NatAm	M
7	Hisp	F
12	Black	M
10	NatAm	M
8	Hisp	M
7	NatAm	M
7	NatAm	M
9	NatAm	M
7	Hisp	M
11	Hisp	M
8	Hisp	F
11	Hisp	M
7	Hisp	M
8	Hisp	F
8	Hisp	F
7	White	F
7	Hisp	M
11	White	M
7	NatAm	M
10	Hisp	M
7	NatAm	F
9	Hisp	F
8	NatAm	F
7	Hisp	M
7	NatAm	F
8	Hisp	M
9	NatAm	F
9	NatAm	F
7	Hisp	F
9	White	F
12	NatAm	F
8	Hisp	M
11	White	F
8	NatAm	F
8	Hisp	M
10	Hisp	M
9	Hisp	F
9	Hisp	M
7	Hisp	F
9	Hisp	F
7	Hisp	F
9	NatAm	M
7	NatAm	M
9	Hisp	F
11	NatAm	M
7	NatAm	F
8	Black	F
7	White	M
11	Hisp	M
8	Hisp	M
9	NatAm	M
8	Black	M
11	Hisp	F
7	NatAm	M
12	Hisp	M
7	Hisp	F
8	Hisp	M
7	Hisp	F
7	Hisp	F
11	Hisp	M
7	Hisp	M
7	Hisp	M
7	Hisp	F
9	Hisp	F
11	NatAm	F
7	NatAm	F
7	NatAm	F
8	NatAm	F
12	Hisp	F
8	White	M
9	Hisp	F
9	Hisp	M
11	Hisp	F
8	Hisp	M
9	Other	F
7	Hisp	M
10	Hisp	M
9	NatAm	M
7	Hisp	F
7	Hisp	F
7	Hisp	F
9	NatAm	F
10	Other	F
7	NatAm	M
7	White	F
8	NatAm	M
7	Hisp	F
9	Other	F
11	Black	F
7	Hisp	F
8	NatAm	M
10	Hisp	M
9	NatAm	M
9	Hisp	F
11	White	M
8	Hisp	M
11	NatAm	M
9	Hisp	M
9	NatAm	F
8	NatAm	M
8	White	M
9	NatAm	M
7	Hisp	F
7	NatAm	F
12	Hisp	F
12	NatAm	F
9	Hisp	F
7	Hisp	M
7	NatAm	F
9	Hisp	M
12	Hisp	F
7	Hisp	F
7	NatAm	M
7	Hisp	M
10	Hisp	M
10	Hisp	M
8	Hisp	F
8	NatAm	F
7	Hisp	F
10	NatAm	M
9	Hisp	F
8	NatAm	F
10	White	F
7	Hisp	F
7	Hisp	F
9	Hisp	M
7	Hisp	M
9	Hisp	F
10	NatAm	M
12	NatAm	M
11	Hisp	F
10	NatAm	F
10	Black	M
9	NatAm	M
