# Supplementary material for: Stochastic step-wise feature selection for Exponential Random Graph Models (ERGMs)
Source: PLoS One. 2024 Dec 17;19(12):e0314557. doi: 10.1371/journal.pone.0314557 (PMC11651600; doi:10.1371/journal.pone.0314557)
Supplement: S1 Data — Contains the R code for the three algorithms and their results in a .RData file. (ZIP) [file pone.0314557.s001.zip › Network Data/flobusiness_edge_vertex_attributes.xlsx]

## Sheet: Edge_List
from	to
3	5
3	6
3	9
3	11
4	7
4	8
4	11
5	8
5	11
6	9
7	8
8	11
9	10
9	14
9	16

## Sheet: Vertex_Attributes
priorates	totalties	vertex.names	wealth
53	2	Acciaiuoli	10
65	3	Albizzi	36
0	14	Barbadori	55
12	9	Bischeri	44
22	18	Castellani	20
0	9	Ginori	32
21	14	Guadagni	8
0	14	Lamberteschi	42
53	54	Medici	103
0	7	Pazzi	48
42	32	Peruzzi	49
0	1	Pucci	3
38	4	Ridolfi	27
35	5	Salviati	10
74	29	Strozzi	146
0	7	Tornabuoni	48
