# Supplementary material for: Stochastic step-wise feature selection for Exponential Random Graph Models (ERGMs)
Source: PLoS One. 2024 Dec 17;19(12):e0314557. doi: 10.1371/journal.pone.0314557 (PMC11651600; doi:10.1371/journal.pone.0314557)
Supplement: S1 Data — Contains the R code for the three algorithms and their results in a .RData file. (ZIP) [file pone.0314557.s001.zip › Network Data/kapferer2_edge_vertex_attributes.xlsx]

## Sheet: Edge_List
from	to
1	3
1	4
1	6
1	10
1	12
2	3
2	4
2	12
2	13
2	17
3	4
3	6
3	7
3	8
3	9
3	10
3	12
3	13
3	14
3	16
3	17
3	20
3	21
4	12
4	13
4	14
4	15
4	17
4	20
5	8
5	10
5	12
5	13
5	14
6	7
6	8
6	10
6	12
6	13
6	15
6	32
7	12
7	13
7	14
7	17
7	20
8	10
8	12
8	17
8	35
9	17
9	19
10	12
10	15
10	17
10	22
10	36
11	13
12	13
12	14
12	15
12	17
12	20
12	21
12	27
12	34
12	38
13	14
13	17
13	19
13	20
13	22
13	33
13	40
14	17
14	31
14	35
14	39
15	19
15	20
15	21
15	26
15	30
15	33
15	34
16	17
16	20
16	25
16	30
17	18
17	20
17	21
17	22
17	26
17	27
17	28
17	31
17	32
17	33
17	35
17	38
17	41
17	42
18	26
19	20
19	21
19	26
19	29
19	32
20	21
20	22
20	25
20	26
20	31
20	32
20	35
20	36
20	37
20	38
21	24
21	29
21	32
21	39
22	25
22	26
22	31
22	35
23	25
24	29
25	26
25	29
25	30
26	30
26	33
26	35
26	38
27	31
27	34
27	36
28	35
29	30
29	34
29	38
30	33
30	34
30	36
30	39
30	42
31	36
31	40
31	42
31	43
32	33
32	35
32	38
32	40
32	41
32	42
32	43
33	34
33	36
33	38
33	39
33	40
34	35
34	38
34	39
34	42
35	37
35	38
35	39
35	40
35	41
35	42
35	43
36	38
36	39
36	40
36	43
37	39
38	39
38	40
38	41
38	42
38	43
39	40
39	42
40	41
40	42
41	42

## Sheet: Vertex_Attributes
names	vertex.names
KAMWEFU	1
NKUMBULA	2
ABRAHAM	3
SEAMS	4
CHIPATA	5
LENARD	6
DONALD	7
NKOLOYA	8
MATEO	9
CHILWA	10
CHIPALO	11
LYASHI	12
ZULU	13
HASTINGS	14
LWANGA	15
NYIRENDA	16
CHISOKONE	17
ENOCH	18
PAULOS	19
MUKUBWA	20
PETER	21
KALAMBA	22
ZAKEYO	23
SIGN	24
BEN	25
IBRAHIM	26
MESHAK	27
ADRIAN	28
KALUNDWE	29
MPUNDU	30
JOHN	31
JOSEPH	32
WILLIAM	33
LAZARUS	34
HENRY	35
CHOBE	36
LAURENT	37
MUBANGA	38
CHRISTIAN	39
KALONGA	40
ANGEL	41
CHILUFYA	42
MABANGE	43
