# Supplementary material for: Stochastic step-wise feature selection for Exponential Random Graph Models (ERGMs)
Source: PLoS One. 2024 Dec 17;19(12):e0314557. doi: 10.1371/journal.pone.0314557 (PMC11651600; doi:10.1371/journal.pone.0314557)
Supplement: S1 Data — Contains the R code for the three algorithms and their results in a .RData file. (ZIP) [file pone.0314557.s001.zip › Network Data/kapferer_edge_vertex_attributes.xlsx]

## Sheet: Edge_List
from	to
1	3
1	4
1	9
1	11
2	3
2	4
2	11
2	12
2	16
3	4
3	6
3	7
3	8
3	9
3	11
3	12
3	13
3	15
3	16
3	19
4	11
4	12
4	13
4	14
4	16
4	19
5	7
5	9
5	11
5	12
5	13
6	11
6	12
6	13
6	16
6	19
7	9
7	11
7	16
7	32
8	16
8	18
9	11
9	14
9	16
9	21
9	33
10	12
11	12
11	13
11	14
11	16
11	19
11	25
11	34
12	13
12	16
12	18
12	19
12	21
12	31
12	36
13	16
13	29
13	32
13	35
14	18
14	19
14	24
14	28
14	31
15	16
15	19
15	23
15	28
16	17
16	19
16	21
16	24
16	25
16	26
16	29
16	30
16	31
16	32
16	34
16	37
16	38
17	24
18	19
18	24
18	27
18	30
19	21
19	23
19	24
19	29
19	30
19	32
19	33
19	34
20	27
21	23
21	24
21	29
21	32
22	23
23	24
23	27
23	28
24	28
24	31
24	32
24	34
25	29
25	33
26	32
27	28
27	34
28	31
28	33
28	35
28	38
29	33
29	36
29	38
29	39
30	31
30	32
30	34
30	36
30	37
30	38
30	39
31	33
31	34
31	35
31	36
32	34
32	35
32	36
32	37
32	38
32	39
33	34
33	35
33	36
33	39
34	35
34	36
34	37
34	38
34	39
35	36
35	38
36	37
36	38
37	38

## Sheet: Vertex_Attributes
names	vertex.names
KAMWEFU	V1
NKUMBULA	V2
ABRAHAM	V3
SEAMS	V4
CHIPATA	V5
DONALD	V6
NKOLOYA	V7
MATEO	V8
CHILWA	V9
CHIPALO	V10
LYASHI	V11
ZULU	V12
HASTINGS	V13
LWANGA	V14
NYIRENDA	V15
CHISOKONE	V16
ENOCH	V17
PAULOS	V18
MUKUBWA	V19
KALAMBA	V20
ZAKEYO	V21
SIGN	V22
BEN	V23
IBRAHIM	V24
MESHAK	V25
ADRIAN	V26
KALUNDWE	V27
MPUNDU	V28
JOHN	V29
JOSEPH	V30
WILLIAM	V31
HENRY	V32
CHOBE	V33
MUBANGA	V34
CHRISTIAN	V35
KALONGA	V36
ANGEL	V37
CHILUFYA	V38
MABANGE	V39
