# Supplementary material for: Stochastic step-wise feature selection for Exponential Random Graph Models (ERGMs)
Source: PLoS One. 2024 Dec 17;19(12):e0314557. doi: 10.1371/journal.pone.0314557 (PMC11651600; doi:10.1371/journal.pone.0314557)
Supplement: S1 Data — Contains the R code for the three algorithms and their results in a .RData file. (ZIP) [file pone.0314557.s001.zip › Network Data/lazega_edge_vertex_attributes.xlsx]

## Sheet: Edge_List
from	to
1	17
2	7
2	16
2	17
2	22
2	26
2	29
3	18
3	25
3	28
4	12
4	17
4	19
4	20
4	22
4	26
4	28
4	29
4	31
5	18
5	24
5	28
5	31
5	32
5	33
6	24
6	28
6	30
6	31
6	32
7	18
9	12
9	16
9	29
10	24
10	26
10	29
10	31
10	34
11	17
12	15
12	16
12	17
12	19
12	26
12	29
12	34
13	31
13	33
14	16
14	17
14	25
14	28
14	30
14	32
15	16
15	19
15	20
15	22
15	24
15	26
15	29
15	32
15	35
15	36
16	17
16	22
16	26
16	27
16	29
16	32
16	34
16	36
17	19
17	22
17	24
17	25
17	26
17	28
17	29
17	34
18	28
18	31
18	32
18	33
18	35
19	22
19	24
19	26
19	28
19	34
19	35
20	22
20	26
21	27
22	31
22	32
24	26
24	31
24	36
25	28
25	35
26	27
26	32
28	30
28	31
28	32
28	35
29	34
30	31
31	32
31	33
31	35
32	33
32	35

## Sheet: Vertex_Attributes
Age	Gender	Office	Practice	School	vertex.names	Years
64	1	1	1	1	V1	31
62	1	1	2	1	V2	32
67	1	2	1	1	V3	13
59	1	1	2	3	V4	31
59	1	2	1	2	V5	31
55	1	2	1	1	V6	29
63	1	2	2	3	V7	29
53	1	1	1	3	V8	28
53	1	1	2	1	V9	25
53	1	1	2	3	V10	25
50	1	1	1	1	V11	23
52	1	1	2	2	V12	24
57	1	1	1	2	V13	22
56	1	2	2	1	V14	1
48	1	3	2	3	V15	21
46	1	1	2	1	V16	20
50	1	1	2	1	V17	23
45	1	2	1	2	V18	18
46	1	1	2	1	V19	19
49	1	1	1	1	V20	19
43	1	1	1	2	V21	17
49	1	1	1	3	V22	9
45	1	1	1	2	V23	16
44	1	1	1	2	V24	15
43	1	2	2	2	V25	15
41	1	1	1	3	V26	15
47	2	1	1	1	V27	13
38	1	2	2	2	V28	11
38	2	1	2	3	V29	10
39	1	2	1	3	V30	7
34	1	2	1	2	V31	8
33	1	2	1	3	V32	8
37	1	2	1	3	V33	8
36	2	1	2	2	V34	8
33	1	2	2	3	V35	8
43	1	1	1	3	V36	5
