# Supplementary material for: Stochastic step-wise feature selection for Exponential Random Graph Models (ERGMs)
Source: PLoS One. 2024 Dec 17;19(12):e0314557. doi: 10.1371/journal.pone.0314557 (PMC11651600; doi:10.1371/journal.pone.0314557)
Supplement: S1 Data — Contains the R code for the three algorithms and their results in a .RData file. (ZIP) [file pone.0314557.s001.zip › Network Data/molecule_edge_vertex_attributes.xlsx]

## Sheet: Edge_List
from	to
1	2
1	5
2	3
2	4
3	4
3	14
3	15
4	5
4	6
5	6
5	7
7	8
7	9
8	9
8	10
8	13
9	13
10	11
10	12
11	12
12	13
14	15
14	16
14	17
14	18
16	19
17	20
18	20
