# Supplementary material for: Stochastic step-wise feature selection for Exponential Random Graph Models (ERGMs)
Source: PLoS One. 2024 Dec 17;19(12):e0314557. doi: 10.1371/journal.pone.0314557 (PMC11651600; doi:10.1371/journal.pone.0314557)
Supplement: S1 Data — Contains the R code for the three algorithms and their results in a .RData file. (ZIP) [file pone.0314557.s001.zip › Network Data/readme.txt]

- The data for the 9 networks is found in the excel files. The first sheet contains the edge list and the second sheet contains the vertex attributes. 

-The networks can also be loaded directly into R without reading the excel files as shown inside the Stochastic_stepwise_selection_ergms.R file from lines 21 to 37.

- The R file contains the code for algorithms 1,2 and 3. Note, algorithm 2 will take multiple hours to run and it is recommended that a high performance computer is used for the larger networks. 
