# Supplementary material for: Stochastic step-wise feature selection for Exponential Random Graph Models (ERGMs)
Source: PLoS One. 2024 Dec 17;19(12):e0314557. doi: 10.1371/journal.pone.0314557 (PMC11651600; doi:10.1371/journal.pone.0314557)
Supplement: S1 Data — Contains the R code for the three algorithms and their results in a .RData file. (ZIP) [file pone.0314557.s001.zip › Network Data/Stochastic_stepwise_selection_ergm.R]

###########################################################################################################################
########################  Load required libraries ##################################################################################
###########################################################################################################################

library(Bergm)
library(ergm)
library(igraph)
library(statnet)
library(intergraph)
library(tidyverse)
library(openxlsx)


###########################################################################################################################
######################### Load datasets     #########################
####################################################################################################


data("lazega")
data("kapferer")
data("zach")
data("molecule")
data("faux.mesa.high")
data("ecoli")
data("florentine")

network_1 <- lazega
network_2 <- kapferer
network_3 <- kapferer2
network_4 <- zach
network_5 <- molecule
network_6 <- faux.mesa.high
network_7 <- ecoli2
network_8 <- flomarriage
network_9 <- flobusiness


#############################################################################################################################
############################################################################ Define the networks  ##################################################
#############################################################################################################################

############################################################################################################
################################## ALGORITHM 1 #############################################################
##################################################################################################################################################################

########################################################################################################
##################### LIST OF ENDOGENOUS VARIABLES #####################################################


##########  list of endogenous variables that do not take on a natural nubmer #############

endo_list_other <- c("degreepopularity", "degcrossprod", "degcor", "gwesp", "gwnsp", "gwdsp", "triangle",
                     "gwdegree" ,"isolates", "sociality" )


######## list of k-stars up until 10 ########

# KSTAR
kstar_list_ <- paste0("kstar(", 2:150, ")")

# CYCLE
cycle_list <- paste0("cycle(", 3:10, ")")

# ESP
esp_list <- paste0("esp(", 2:50, ")")

# DSP
dsp_list <- paste0("dsp(", 2:50, ")")

# NSP
nsp_list <- paste0("nsp(", 2:50, ")")


# Define lists of endogenous variables for convenience
endo_lists <- list(
  esp = esp_list,
  dsp = dsp_list,
  nsp = nsp_list,
  kstar = kstar_list_
)

# Function to calculate upper bounds for each endogenous list and network
upper_bound_input_parameter <- function(obs_network, endo_list) {
  sapply(endo_list, function(endo_var) {
    print(paste("Processing ERGM with endogenous variable:", endo_var))
    ergm_model <- ergm(as.formula(paste("obs_network ~ edges +", endo_var)), estimate = "CD")
    return(ergm_model$coefficients[2])  # Get the coefficient
  })
}

# Function to filter coefficients above threshold and form final lists
filter_above_threshold <- function(coefficients, endo_list, threshold = -10000) {
  endo_list[coefficients > threshold]
}

# Networks to process
networks <- list(network_1, network_2, network_3, network_4, network_5, network_6, network_7, network_8, network_9)
network_results <- list()

# Main processing loop for each network
for (i in seq_along(networks)) {
  network <- networks[[i]]
  
  # Calculate upper bound coefficients for each endogenous list
  network_coefficients <- lapply(endo_lists, upper_bound_input_parameter, obs_network = network)
  
  # Filter endogenous variables with coefficients > -10000
  filtered_lists <- mapply(filter_above_threshold, network_coefficients, endo_lists, SIMPLIFY = FALSE)
  
  # Combine all filtered lists with endo_list_other
  all_endo_list <- c(filtered_lists$esp, filtered_lists$dsp, filtered_lists$nsp, filtered_lists$kstar, endo_list_other)
  
  # Save results for the network
  network_results[[paste0("network_", i)]] <- list(
    esp_list = filtered_lists$esp,
    dsp_list = filtered_lists$dsp,
    nsp_list = filtered_lists$nsp,
    kstar_list = filtered_lists$kstar,
    all_endo_list = all_endo_list
  )
}

# Save all results to an RData file
save(network_results, file = "final_endo_lists.RData")

############################################################################################################################
############################################################################################################################
############################################################## ALGORITHM 2 ################################

####################################################################################################


### final endogenous variables lists for the 9 networks ###

all_endo_list_1 <- network_results$network_1$all_endo_list
all_endo_list_2 <- network_results$network_2$all_endo_list
all_endo_list_3 <- network_results$network_3$all_endo_list
all_endo_list_4 <- network_results$network_4$all_endo_list
all_endo_list_5 <- network_results$network_5$all_endo_list
all_endo_list_6 <- network_results$network_6$all_endo_list
all_endo_list_7 <- network_results$network_7$all_endo_list
all_endo_list_8 <- network_results$network_8$all_endo_list
all_endo_list_9 <- network_results$network_9$all_endo_list


uni_ergm <- list()
relative_AIC_change <- c()

###### THIS FUNCTION IS VERY COMPUTATIONALL INTESNVIE #####
relative_aic <- function(network_data, all_endo_list) {
  
  ################## FIT NULL MODEL ###################
  
  null_model <- ergm(network_data ~ edges, estimate = "CD")
  
  null_model <- logLik(null_model, add = TRUE)
  b_0 <- summary(null_model)
  print(b_0)
  
  ### report initial NULL AIC ###
  aic_0 <- b_0$aic
  
  relative_AIC_change <- c()  # Initialize vector for storing relative AIC changes
  
  for (i in 1:length(all_endo_list)) {
    print(paste("This is univariate ERGM", i, "with endo variable", gsub("~", "", all_endo_list[i])))
    
    # Use tryCatch to handle potential errors
    result <- tryCatch({
      uni_ergm <- ergm(as.formula(paste("network_data ~ edges +", all_endo_list[i])), estimate = "CD")
      uni_ergm <- logLik(uni_ergm, add = TRUE)
      
      aic_1 <- summary(uni_ergm)$aic
      if (is.null(aic_1)) {
        NA  # If no AIC is produced, return NA
      } else {
        # Calculate relative AIC change
        (as.numeric(aic_0) - as.numeric(aic_1)) / as.numeric(aic_0)
      }
    }, error = function(e) {
      NA  # In case of error, return NA
    })
    
    # Store the result (either AIC change or NA)
    relative_AIC_change <- cbind(relative_AIC_change, result)
  }
  
  return(relative_AIC_change)
}

#######################################################


###### DO THIS FOR EACH NETWORK #############
### OUTPUT MATRIX OF RELATIVE AIC CHANGE ########


## relative AIC change matrix for network 1 ##
relative_1  <- replicate(n=5, relative_aic(network_1, all_endo_list_1), simplify="TRUE")
## relative AIC change matrix for network 2 ##
relative_2  <- replicate(n=5, relative_aic(network_2, all_endo_list_2), simplify="TRUE")
## relative AIC change matrix for network 3 ##
relative_3 <- replicate(n=5, relative_aic(network_3, all_endo_list_3), simplify="TRUE")
## relative AIC change matrix for network 4 ##
relative_4  <- replicate(n=5, relative_aic(network_4, all_endo_list_4), simplify="TRUE")
## relative AIC change matrix for network 5 ##
relative_5  <- replicate(n=5, relative_aic(network_5, all_endo_list_5), simplify="TRUE")
## relative AIC change matrix for network 6 ##
relative_6 <- replicate(n=5, relative_aic(network_6, all_endo_list_6), simplify="TRUE")
## relative AIC change matrix for network 1 ##
relative_7  <- replicate(n=5, relative_aic(network_7, all_endo_list_7), simplify="TRUE")
## relative AIC change matrix for network 2 ##
relative_8  <- replicate(n=5, relative_aic(network_8, all_endo_list_8), simplify="TRUE")
## relative AIC change matrix for network 3 ##
relative_9 <- replicate(n=5, relative_aic(network_9, all_endo_list_9), simplify="TRUE")


######################################################################################################
############# CLASSIFY ENDOGENOUS VARIABLES INTO DIFFERENT GROUPS BASED ON RELATIVE AIC CHANGE #######


## Create 4 sets of endogenous variables which are D1, D2, D3 and D4 (NAs) ##


D1 <- c()
D2 <- c()
D3 <- c()
D4 <- c()


#### First IDENTIFY THE endogenous variables which yield NAs ####


### input matrix of relative AIC change ###
### input endo list ###

endo_NA_category <- function(r1, all_endo_list){
  
  row_number <- c()
  
  for (i in 1:length(all_endo_list)){
    
    
    temp_1 <- quantile(as.numeric(r1[i,]), probs=c(0.01,0.1,0.2,0.5,0.8), na.rm=TRUE) 
    
    
    
    
    if(is.na(temp_1[5])){
      row_number <- cbind(row_number, i)
    } 
  }
  
  ### Remove the endogenous variables that do not have an AIC ###
  na_removed_endo_list <-  cbind(row_number)
  
  
  return(na_removed_endo_list)
  
  ############### Returns a vector of numbers which is the position of the NAs ########
}

####### STORES VECTOR OF POSITION OF THE NAS FOR EACH NETWORK ######
h1 <- as.numeric(endo_NA_category(relative_1, all_endo_list_1))
h2 <- as.numeric(endo_NA_category(relative_2, all_endo_list_2))
h3 <- as.numeric(endo_NA_category(relative_3, all_endo_list_3))
h4 <- as.numeric(endo_NA_category(relative_4, all_endo_list_4))
h5 <- as.numeric(endo_NA_category(relative_5, all_endo_list_5))
h6 <- as.numeric(endo_NA_category(relative_6, all_endo_list_6))
h7 <- as.numeric(endo_NA_category(relative_7, all_endo_list_7))
h8 <- as.numeric(endo_NA_category(relative_8, all_endo_list_8))
h9 <- as.numeric(endo_NA_category(relative_9, all_endo_list_9))
### CREATES SET OF ENDOGENOUS VARIABLES CALLED D4 for NA values for each network ###
D4_1 <- all_endo_list_1[h1]
D4_2 <- all_endo_list_2[h2]
D4_3 <- all_endo_list_3[h3]
D4_4 <- all_endo_list_4[h4]
D4_5 <- all_endo_list_1[h5]
D4_6 <- all_endo_list_2[h6]
D4_7 <- all_endo_list_3[h7]
D4_8 <- all_endo_list_4[h8]
D4_9 <- all_endo_list_2[h9]

#######################################################################################################
#### FUNCTION RETURNS  D1 CATEGORY ####
#######################################################################################################

endo_category_D1 <- function(r1, all_endo_list){
  D1 <- c()
  ## identify the NAs ##
  h1 <- as.numeric(endo_NA_category(r1, all_endo_list))
  ## remove row of NAs ##
  r1 <- r1[-h1,]
  all_endo_list <- all_endo_list[-h1]
  ### number of rows in relative AIC change ###
  n <- dim(r1)[1]
  for (i in 1:n){
    temp_1 <- quantile(as.numeric(r1[i,]), probs=c(0.01,0.1,0.2,0.5,0.8), na.rm=TRUE)
    if (temp_1[1] > 0){
      D1<- cbind(D1, all_endo_list[i])
    }
  }
  
  return(D1)
}

#######################################################################################################
#### FUNCTION THAT RETURNS  D2 CATEGORY ####
#######################################################################################################

endo_category_D2 <- function(r1, all_endo_list){
  D2 <- c()
  ## identify the NAs ##
  h1 <- as.numeric(endo_NA_category(r1, all_endo_list))
  ## remove row of NAs ##
  r1 <- r1[-h1,]
  all_endo_list <- all_endo_list[-h1]
  ### number of rows in relative AIC change ###
  n <- dim(r1)[1]
  for (i in 1:n){
    temp_1 <- quantile(as.numeric(r1[i,]), probs=c(0.01,0.1,0.2,0.5,0.8), na.rm=TRUE)
    if (temp_1[3] < 0){
      D2<- cbind(D2, all_endo_list[i])
    }
  }
  return(D2)
}


####### returns list of D3 ###


endo_category_D3 <- function(r1, all_endo_list){
  D3 <- c()
  ## identify the NAs ##
  h1 <- as.numeric(endo_NA_category(r1, all_endo_list))
  ## remove row of NAs ##
  r1 <- r1[-h1,]
  all_endo_list <- all_endo_list[-h1]
  ### number of rows in relative AIC change ###
  n <- dim(r1)[1]
  for (i in 1:n){
    temp_1 <- quantile(as.numeric(r1[i,]), probs=c(0.01,0.1,0.2,0.5,0.8), na.rm=TRUE)
    if (temp_1[2] > 0 && temp_1[1] < 0){
      D3<- cbind(D3, all_endo_list[i])
    }
  }
  
  return(D3)
}


###################### ENDO VARIABLES IN D1 for each network ###########################
########### Only these will be used to populate the model space #####################################
## network 1 ##
D1_1 <- endo_category_D1(relative_1, all_endo_list_1)
## network 2 ##
D1_2 <- endo_category_D1(relative_2, all_endo_list_2)
## network 3 ##
D1_3 <- endo_category_D1(relative_3, all_endo_list_3)
## network 4 ##
D1_4 <- endo_category_D1(relative_4, all_endo_list_4)
## network 5 ##
D1_5 <- endo_category_D1(relative_5, all_endo_list_5)
## network 6 ##
D1_6 <- endo_category_D1(relative_6, all_endo_list_6)
## network 7 ##
D1_7 <- endo_category_D1(relative_7, all_endo_list_7)
## network 8 ##
D1_8 <- endo_category_D1(relative_8, all_endo_list_8)
## network 9 ##
D1_9 <- endo_category_D1(relative_9, all_endo_list_9)


###################### ENDO VARIABLES IN D2 for each network ###########################
## network 1 ##
D2_1 <- endo_category_D2(relative_1, all_endo_list_1)
## network 2 ##
D2_2 <- endo_category_D2(relative_2, all_endo_list_2)
## network 3 ##
D2_3 <- endo_category_D2(relative_3, all_endo_list_3)
## network 4 ##
D2_4 <- endo_category_D2(relative_4, all_endo_list_4)
## network 5 ##
D2_5 <- endo_category_D2(relative_5, all_endo_list_5)
## network 6 ##
D2_6 <- endo_category_D2(relative_6, all_endo_list_6)
## network 7 ##
D2_7 <- endo_category_D2(relative_7, all_endo_list_7)
## network 8 ##
D2_8 <- endo_category_D2(relative_8, all_endo_list_8)
## network 9 ##
D2_9 <- endo_category_D2(relative_9, all_endo_list_9)

###################### ENDO VARIABLES IN D3 for each network ###########################

## network 1 ##
D3_1 <- endo_category_D3(relative_1, all_endo_list_1)
## network 2 ##
D3_2 <- endo_category_D3(relative_2, all_endo_list_2)
## network 3 ##
D3_3 <- endo_category_D3(relative_3, all_endo_list_3)
## network 4 ##
D3_4 <- endo_category_D3(relative_4, all_endo_list_4)
## network 5 ##
D3_5 <- endo_category_D3(relative_5, all_endo_list_5)
## network 6 ##
D3_6 <- endo_category_D3(relative_6, all_endo_list_6)
## network 7 ##
D3_7 <- endo_category_D3(relative_7, all_endo_list_7)
## network 8 ##
D3_8 <- endo_category_D3(relative_8, all_endo_list_8)
## network 9 ##
D3_9 <- endo_category_D3(relative_9, all_endo_list_9)


save.image("endo_categories.RData")


######################## Load categories of Endogenous variables obtained from categorizing endo variables #####################


#############################################################################################################################################################
############# ALGORITHM 3 ##############################################


#### Create Network Motifs ####

###  edge ###       ### order 1 ###

adjacency_edge <- matrix( c(0,1,1,0), nrow=2, ncol=2)
graph_edge <- graph.adjacency(adjacency_edge, mode="undirected")


##########  2-stars ##############  #### order 2 ###

adjacency_2star <- matrix( c(0,1,0,1,0,1,0,1,0), nrow=3 , ncol=3)

graph_2star <- graph.adjacency(adjacency_2star, mode="undirected")


#### triangles ###### order 3 ####

triangle <- graph.full(3, directed=FALSE)


################################## Function that counts the isomorphisms between an adjacency matrix and Network Motif ##########


isomorphism_function_undirected <- function(adjcaency_matrix, shape){
  ################## Turn network object into graph #################
  
  
  ## Transform into adjacency matrix ##
  
  
  ## Transform adjacency matrix into igraph object ##
  graph_1 <- graph.adjacency(adjcaency_matrix, mode="undirected")
  
  ## Count the number of isomorphisms between graph object and shape ##
  n1 <- graph.count.subisomorphisms.vf2(graph_1, shape)
  return(n1)
}


######################### UNI-VARIATE ERGM SELECTION based on NETWORK MOTIFS #########################################


#### UNIVARIATE MODEL SELECTION FOR endo variables in D1 or D3 ####


### note input is D1 but it can be D3 or any list of endo variables this function just counts the number of triangles, edges and 2-stars ###


### this function can be made more efficient with lapply ###
uni_count <- function(obs_network, D1){
  
  results <- c()
  
  total_num_triangle_1 <- c()
  total_num_2stars_1 <- c()
  total_num_edges_1 <- c()
  
  for (i in 1:length(D1)){
    
    print(paste("This is univariate ERGM", i, "with endo variable ", gsub("~","", D1[i])))
    uni_ergm[[i]] <- ergm(as.formula(paste("obs_network~","edges + ", D1[i]))  , estimate = "CD" )
    print(uni_ergm[[i]])
    
    b <- summary(uni_ergm[[i]])
    ### save coefficient estimate for simulation ##
    coef_estimates <- b$coefficients[,1]
    
    
    
    ### STORE THE NUMBER OF NETWORK MOTIFS ###
    
    num_triangle <- c()
    num_2stars <- c()
    num_edges <- c()
    
    
    for(j in 1:10){
      
      simulate_lazega_full_model_1 <- simulate(as.formula(paste("obs_network~","edges + ", D1[i])) , nsim=10,
                                               coef= coef_estimates)
      
      
      A1 <- lapply(simulate_lazega_full_model_1, as.matrix)
      
      
      
      
      
      a1 <- A1[[1]]
      a2 <- A1[[2]]
      a3 <- A1[[3]]
      a4 <- A1[[4]]
      a5 <- A1[[5]]
      a6 <- A1[[6]]
      a7 <- A1[[7]]
      a8 <- A1[[8]]
      a9 <- A1[[9]]
      a10 <- A1[[10]]
      
      
      n_2star_1 <- isomorphism_function_undirected(a1, triangle)
      n_2star_2 <- isomorphism_function_undirected(a2, triangle)
      n_2star_3 <- isomorphism_function_undirected(a3, triangle)
      n_2star_4 <- isomorphism_function_undirected(a4, triangle)
      n_2star_5 <- isomorphism_function_undirected(a5, triangle)
      n_2star_6 <- isomorphism_function_undirected(a6, triangle)
      n_2star_7 <- isomorphism_function_undirected(a7, triangle)
      n_2star_8 <- isomorphism_function_undirected(a8, triangle)
      n_2star_9 <- isomorphism_function_undirected(a9, triangle)
      n_2star_10 <- isomorphism_function_undirected(a10, triangle)
      
      temp_2stars <- cbind(n_2star_1, n_2star_2, n_2star_3, n_2star_4, n_2star_5, n_2star_6, n_2star_7, n_2star_8, n_2star_9, n_2star_10
      )
      
      num_triangle <- cbind(num_triangle, temp_2stars)
      
      
      n_2star_1 <- isomorphism_function_undirected(a1, graph_2star)
      n_2star_2 <- isomorphism_function_undirected(a2, graph_2star)
      n_2star_3 <- isomorphism_function_undirected(a3, graph_2star)
      n_2star_4 <- isomorphism_function_undirected(a4, graph_2star)
      n_2star_5 <- isomorphism_function_undirected(a5, graph_2star)
      n_2star_6 <- isomorphism_function_undirected(a6, graph_2star)
      n_2star_7 <- isomorphism_function_undirected(a7, graph_2star)
      n_2star_8 <- isomorphism_function_undirected(a8, graph_2star)
      n_2star_9 <- isomorphism_function_undirected(a9, graph_2star)
      n_2star_10 <- isomorphism_function_undirected(a10, graph_2star)
      
      temp_2stars <- cbind(n_2star_1, n_2star_2, n_2star_3, n_2star_4, n_2star_5, n_2star_6, n_2star_7, n_2star_8, n_2star_9, n_2star_10
      )
      
      ######### STORE 2-stars ##########
      
      
      num_2stars <- cbind(num_2stars, temp_2stars)
      
      
      n_2star_1 <- isomorphism_function_undirected(a1, graph_edge)
      n_2star_2 <- isomorphism_function_undirected(a2, graph_edge)
      n_2star_3 <- isomorphism_function_undirected(a3, graph_edge)
      n_2star_4 <- isomorphism_function_undirected(a4, graph_edge)
      n_2star_5 <- isomorphism_function_undirected(a5, graph_edge)
      n_2star_6 <- isomorphism_function_undirected(a6, graph_edge)
      n_2star_7 <- isomorphism_function_undirected(a7, graph_edge)
      n_2star_8 <- isomorphism_function_undirected(a8, graph_edge)
      n_2star_9 <- isomorphism_function_undirected(a9, graph_edge)
      n_2star_10 <- isomorphism_function_undirected(a10, graph_edge)
      
      temp_2stars <- cbind(n_2star_1, n_2star_2, n_2star_3, n_2star_4, n_2star_5, n_2star_6, n_2star_7, n_2star_8, n_2star_9, n_2star_10
      )
      
      num_edges <- cbind(num_edges, temp_2stars)
    }
    
    total_num_triangle_1 <- cbind(total_num_triangle_1, num_triangle)
    total_num_2stars_1 <- cbind(total_num_2stars_1, num_2stars)
    total_num_edges_1 <- cbind(total_num_edges_1, num_edges)
    
    final_network_motif <- rbind(total_num_edges_1, total_num_2stars_1, total_num_triangle_1)
    
    
  }
  results <- rbind(results, final_network_motif)
  return(results)
}


###########################################################################################################
##########################    MODEL SPACE NETWORK MOTIF COUNT ##############################################
############################################################################################################


####### Bi Variate ERGM network motif COUNT #############

### expand.grid gives us the combinations ###

### this function can be made more efficient with lapply ###


bivariate_count <- function(obs_network, endo_list_1, endo_list_2){
  
  ### create list of endogenous variables PAIRS ##
  
  t1 <- as.data.frame(expand.grid(endo_list_1, endo_list_2))
  
  
  results <- c()
  
  total_num_triangle_1 <- c()
  total_num_2stars_1 <- c()
  total_num_edges_1 <- c()
  
  
  
  for (i in 1:dim(t1)[1]){
    
    print(paste("This is bivariate ERGM", i, "with endo variable ", gsub("~","", t1[i,])))
    uni_ergm[[i]] <- ergm(as.formula(paste("obs_network~","edges + ", t1[i,1], "+", t1[i,2]))  , estimate = "CD" )
    print(uni_ergm[[i]])
    
    b <- summary(uni_ergm[[i]])
    ### save coefficient estimate for simulation ##
    coef_estimates <- b$coefficients[,1]
    
    
    
    ### STORE THE NUMBER OF NETWORK MOTIFS ###
    
    num_triangle <- c()
    num_2stars <- c()
    num_edges <- c()
    
    
    for(j in 1:10){
      
      simulate_lazega_full_model_1 <- simulate(as.formula(paste("obs_network~","edges + ", t1[i,1], "+", t1[i,2])) , nsim=10,
                                               coef= coef_estimates)
      
      
      A1 <- lapply(simulate_lazega_full_model_1, as.matrix)
      
      
      
      
      
      a1 <- A1[[1]]
      a2 <- A1[[2]]
      a3 <- A1[[3]]
      a4 <- A1[[4]]
      a5 <- A1[[5]]
      a6 <- A1[[6]]
      a7 <- A1[[7]]
      a8 <- A1[[8]]
      a9 <- A1[[9]]
      a10 <- A1[[10]]
      
      
      n_2star_1 <- isomorphism_function_undirected(a1, triangle)
      n_2star_2 <- isomorphism_function_undirected(a2, triangle)
      n_2star_3 <- isomorphism_function_undirected(a3, triangle)
      n_2star_4 <- isomorphism_function_undirected(a4, triangle)
      n_2star_5 <- isomorphism_function_undirected(a5, triangle)
      n_2star_6 <- isomorphism_function_undirected(a6, triangle)
      n_2star_7 <- isomorphism_function_undirected(a7, triangle)
      n_2star_8 <- isomorphism_function_undirected(a8, triangle)
      n_2star_9 <- isomorphism_function_undirected(a9, triangle)
      n_2star_10 <- isomorphism_function_undirected(a10, triangle)
      
      temp_2stars <- cbind(n_2star_1, n_2star_2, n_2star_3, n_2star_4, n_2star_5, n_2star_6, n_2star_7, n_2star_8, n_2star_9, n_2star_10
      )
      
      num_triangle <- cbind(num_triangle, temp_2stars)
      
      
      n_2star_1 <- isomorphism_function_undirected(a1, graph_2star)
      n_2star_2 <- isomorphism_function_undirected(a2, graph_2star)
      n_2star_3 <- isomorphism_function_undirected(a3, graph_2star)
      n_2star_4 <- isomorphism_function_undirected(a4, graph_2star)
      n_2star_5 <- isomorphism_function_undirected(a5, graph_2star)
      n_2star_6 <- isomorphism_function_undirected(a6, graph_2star)
      n_2star_7 <- isomorphism_function_undirected(a7, graph_2star)
      n_2star_8 <- isomorphism_function_undirected(a8, graph_2star)
      n_2star_9 <- isomorphism_function_undirected(a9, graph_2star)
      n_2star_10 <- isomorphism_function_undirected(a10, graph_2star)
      
      temp_2stars <- cbind(n_2star_1, n_2star_2, n_2star_3, n_2star_4, n_2star_5, n_2star_6, n_2star_7, n_2star_8, n_2star_9, n_2star_10
      )
      
      ######### STORE 2-stars ##########
      
      
      num_2stars <- cbind(num_2stars, temp_2stars)
      
      
      n_2star_1 <- isomorphism_function_undirected(a1, graph_edge)
      n_2star_2 <- isomorphism_function_undirected(a2, graph_edge)
      n_2star_3 <- isomorphism_function_undirected(a3, graph_edge)
      n_2star_4 <- isomorphism_function_undirected(a4, graph_edge)
      n_2star_5 <- isomorphism_function_undirected(a5, graph_edge)
      n_2star_6 <- isomorphism_function_undirected(a6, graph_edge)
      n_2star_7 <- isomorphism_function_undirected(a7, graph_edge)
      n_2star_8 <- isomorphism_function_undirected(a8, graph_edge)
      n_2star_9 <- isomorphism_function_undirected(a9, graph_edge)
      n_2star_10 <- isomorphism_function_undirected(a10, graph_edge)
      
      temp_2stars <- cbind(n_2star_1, n_2star_2, n_2star_3, n_2star_4, n_2star_5, n_2star_6, n_2star_7, n_2star_8, n_2star_9, n_2star_10
      )
      
      num_edges <- cbind(num_edges, temp_2stars)
    }
    
    total_num_triangle_1 <- cbind(total_num_triangle_1, num_triangle)
    total_num_2stars_1 <- cbind(total_num_2stars_1, num_2stars)
    total_num_edges_1 <- cbind(total_num_edges_1, num_edges)
    
    final_network_motif <- rbind(total_num_edges_1, total_num_2stars_1, total_num_triangle_1)
    
    
  }
  results <- rbind(results, final_network_motif)
  return(results)
}


##################################################################################################################################################################
###################################################### NETWORK MOTIF COUNTS FOR THE 9 NETWORKS ########
##################################################################################################################################################################


##### use D1 and D3 ############
D1_1 <- cbind(D1_1, D3_1)


# Number of repetitions for uni_count and bivariate_count
n_reps <- 10


### Network 1 ####

# Run uni_count multiple times and store results in a list
uni_results_1 <- lapply(1:n_reps, function(x) uni_count(network_1, D1_1))

# Run bivariate_count multiple times and store results in a list
bi_results_1 <- lapply(1:n_reps, function(x) bivariate_count(network_1, D1_1, D1_1))

#################################################################################################
####### Network 2 ####
D1_2 <- cbind(D1_2, D3_2)

# Run uni_count multiple times and store results in a list
uni_results_2 <- lapply(1:n_reps, function(x) uni_count(network_2, D1_2))

# Run bivariate_count multiple times and store results in a list
bi_results_2 <- lapply(1:n_reps, function(x) bivariate_count(network_2, D1_2, D1_2))


####### Network 3 ####
D1_3 <- cbind(D1_3, D3_3)

# Run uni_count multiple times and store results in a list
uni_results_3 <- lapply(1:n_reps, function(x) uni_count(network_3, D1_3))

# Run bivariate_count multiple times and store results in a list
bi_results_3 <- lapply(1:n_reps, function(x) bivariate_count(network_3, D1_3, D1_3))


####### Network 4 ####
D1_4 <- cbind(D1_4, D3_4)

# Run uni_count multiple times and store results in a list
uni_results_4 <- lapply(1:n_reps, function(x) uni_count(network_4, D1_4))

# Run bivariate_count multiple times and store results in a list
bi_results_4 <- lapply(1:n_reps, function(x) bivariate_count(network_4, D1_4, D1_4))


####### Network 5 ####
D1_5 <- cbind(D1_5, D3_5)

# Run uni_count multiple times and store results in a list
uni_results_5 <- lapply(1:n_reps, function(x) uni_count(network_5, D1_5))

# Run bivariate_count multiple times and store results in a list
bi_results_5 <- lapply(1:n_reps, function(x) bivariate_count(network_5, D1_5, D1_5))


####### Network 6 ####
D1_6 <- cbind(D1_6, D3_6)

# Run uni_count multiple times and store results in a list
uni_results_6 <- lapply(1:n_reps, function(x) uni_count(network_6, D1_6))

# Run bivariate_count multiple times and store results in a list
bi_results_6 <- lapply(1:n_reps, function(x) bivariate_count(network_6, D1_6, D1_6))


####### Network 7 ####
D1_7 <- cbind(D1_7, D3_7)

# Run uni_count multiple times and store results in a list
uni_results_7 <- lapply(1:n_reps, function(x) uni_count(network_7, D1_7))

# Run bivariate_count multiple times and store results in a list
bi_results_7 <- lapply(1:n_reps, function(x) bivariate_count(network_7, D1_7, D1_7))


####### Network 8 ####
D1_8 <- cbind(D1_8, D3_8)

# Run uni_count multiple times and store results in a list
uni_results_8 <- lapply(1:n_reps, function(x) uni_count(network_8, D1_8))

# Run bivariate_count multiple times and store results in a list
bi_results_8 <- lapply(1:n_reps, function(x) bivariate_count(network_8, D1_8, D1_8))


####### Network 9 ####
D1_9 <- cbind(D1_9, D3_9)

# Run uni_count multiple times and store results in a list
uni_results_9 <- lapply(1:n_reps, function(x) uni_count(network_9, D1_9))

# Run bivariate_count multiple times and store results in a list
bi_results_9 <- lapply(1:n_reps, function(x) bivariate_count(network_1, D1_9, D1_9))
