# Supplementary material for: Stochastic step-wise feature selection for Exponential Random Graph Models (ERGMs)
Source: PLoS One. 2024 Dec 17;19(12):e0314557. doi: 10.1371/journal.pone.0314557 (PMC11651600; doi:10.1371/journal.pone.0314557)
Supplement: S1 Data — Contains the R code for the three algorithms and their results in a .RData file. (ZIP) [file pone.0314557.s001.zip › Network Data/zach_edge_vertex_attributes.xlsx]

## Sheet: Edge_List
from	to	contexts
1	2	4
1	3	5
1	4	3
1	5	3
1	6	3
1	7	3
1	8	2
1	9	2
1	11	2
1	12	3
1	13	1
1	14	3
1	18	2
1	20	2
1	22	2
1	32	2
2	3	6
2	4	3
2	8	4
2	14	5
2	18	1
2	20	2
2	22	2
2	31	2
3	4	3
3	8	4
3	9	5
3	10	1
3	14	3
3	28	2
3	29	2
3	33	2
4	8	3
4	13	3
4	14	3
5	7	2
5	11	3
6	7	5
6	11	3
6	17	3
7	17	3
9	31	3
9	33	3
9	34	4
10	34	2
14	34	3
15	33	3
15	34	2
16	33	3
16	34	4
19	33	1
19	34	2
20	34	1
21	33	3
21	34	1
23	33	2
23	34	3
24	26	5
24	28	4
24	30	3
24	33	5
24	34	4
25	26	2
25	28	3
25	32	2
26	32	7
27	30	4
27	34	2
28	34	4
29	32	2
29	34	2
30	33	4
30	34	2
31	33	3
31	34	3
32	33	4
32	34	4
33	34	5

## Sheet: Vertex_Attributes
club	faction	faction.id	role	vertex.names
Mr. Hi's	Mr. Hi - Strong	-2	Instructor	Mr. Hi (1)
Mr. Hi's	Mr. Hi - Strong	-2	Member	2
Mr. Hi's	Mr. Hi - Strong	-2	Member	3
Mr. Hi's	Mr. Hi - Strong	-2	Member	4
Mr. Hi's	Mr. Hi - Strong	-2	Member	5
Mr. Hi's	Mr. Hi - Strong	-2	Member	6
Mr. Hi's	Mr. Hi - Strong	-2	Member	7
Mr. Hi's	Mr. Hi - Strong	-2	Member	8
Mr. Hi's	John - Weak	1	Member	9
Officers'	None	0	Member	10
Mr. Hi's	Mr. Hi - Strong	-2	Member	11
Mr. Hi's	Mr. Hi - Strong	-2	Member	12
Mr. Hi's	Mr. Hi - Weak	-1	Member	13
Mr. Hi's	Mr. Hi - Weak	-1	Member	14
Officers'	John - Strong	2	Member	15
Officers'	John - Weak	1	Member	16
Mr. Hi's	None	0	Member	17
Mr. Hi's	Mr. Hi - Weak	-1	Member	18
Officers'	None	0	Member	19
Mr. Hi's	Mr. Hi - Weak	-1	Member	20
Officers'	John - Strong	2	Member	21
Mr. Hi's	Mr. Hi - Weak	-1	Member	22
Officers'	John - Strong	2	Member	23
Officers'	John - Weak	1	Member	24
Officers'	John - Weak	1	Member	25
Officers'	John - Strong	2	Member	26
Officers'	John - Strong	2	Member	27
Officers'	John - Strong	2	Member	28
Officers'	John - Strong	2	Member	29
Officers'	John - Strong	2	Member	30
Officers'	John - Strong	2	Member	31
Officers'	John - Strong	2	Member	32
Officers'	John - Strong	2	Member	33
Officers'	John - Strong	2	President	John A. (34)
